# Supplementary material for: Pathways to plant domestication in Southeast Anatolia based on new data from aceramic Neolithic Gusir Höyük
Source: Sci Rep. 2021 Jan 22;11:2112. doi: 10.1038/s41598-021-81757-9 (PMC7822836; doi:10.1038/s41598-021-81757-9)
Supplement: Supplementary file 2 — Supplementary Information 2. [file 41598_2021_81757_MOESM2_ESM.xlsx]

## Sheet: C14 dates_grid sq bot
Supplementary Data File S1. Radiocarbon dates from the Gusir Höyük excavation grid squares sampled for charred plant remains.
Excavation grid square	Lab ID	14 C age, yrs BP	±	Unmodelled cal BP 1σ			Unmodelled cal BP 2σ			mean	sigma	median	PMC		d13C	Material
				from	to	%	from	to	%					±
20 M	R_Date KIA44179	9935	40	11396	11260	68.269	11608	11241	95.45	11362	94	11337	29.03	0.14	-27.49	Charcoal
22 J	R_Date KIA44176	9920	40	11393	11251	68.2689	11605	11233	95.45	11339	82	11318	29.08	0.14	-25.84	Charcoal
22 J	R_Date KIA44177	9900	40	11389	11243	68.2689	11597	11212	95.45	11313	68	11298	29.15	0.15	-26.91	Charcoal
23 L	R_Date UGAMS20120	9870	30	11311	11230	68.2689	11391	11210	95.45	11269	38	11259	29.28	0.1	-26.2	Charcoal
23 L	R_Date UGAMS20113	9860	30	11270	11224	68.2689	11388	11205	95.45	11259	34	11252	29.3	0.1	-25.2	Charcoal
23 L	R_Date UGAMS20118	9860	30	11270	11224	68.2689	11388	11205	95.45	11259	34	11252	29.31	0.1	-25.4	Charcoal
23 L	R_Date UGAMS20115	9850	30	11265	11220	68.2689	11315	11202	95.45	11249	30	11245	29.35	0.1	-26.8	Charcoal
23 L	R_Date UGAMS20116	9830	30	11250	11212	68.2689	11271	11195	95.45	11235	22	11234	29.41	0.1	-24.6	Charcoal
23 L	R_Date UGAMS20119	9820	30	11245	11210	68.2689	11264	11195	95.45	11229	19	11229	29.44	0.1	-25.6	Charcoal
23 L	R_Date UGAMS20117	9790	30	11235	11201	68.2689	11248	11184	95.45	11217	17	11217	29.57	0.1	-25.4	Charcoal
23 L	R_Date UGAMS20121	9710	25	11201	11115	68.2689	11214	10898	95.45	11151	64	11171	29.86	0.1	-24.1	Charcoal
23 K	R_Date Beta-499841	9770	40	11234	11188	68.2689	11255	11115	95.45	11203	38	11207	29.63	0.15	-23	Prunus subg. Amygdalus nutshell
21 L	R_Date UGAMS16774	9670	30	11182	10898	68.269	11198	10812	95.45	11065	113	11115	30.01	0.11	-26	Charcoal
21 G	R_Date UGAMS20108	9620	30	11141	10808	68.2689	11173	10784	95.45	10967	115	10939	30.17	0.1	-27.5	Charcoal
20 N	R_Date UGAMS20107	9610	30	11104	10801	68.2689	11168	10777	95.45	10953	111	10934	30.22	0.1	-25.1	Charcoal
21 N	R_Date UGAMS20110	9610	30	11104	10801	68.2689	11168	10777	95.45	10953	111	10934	30.24	0.1	-26.8	Charcoal
21 N	R_Date UGAMS20111	9570	25	11072	10775	68.2689	11088	10742	95.45	10919	104	10930	30.36	0.1	-25.2	Charcoal
21 N	R_Date UGAMS20112	9550	30	11069	10753	68.2689	11078	10712	95.45	10909	114	10931	30.46	0.1	-25.3	Charcoal
21 L	R_Date KIA44180	9590	45	11091	10781	68.2689	11159	10750	95.45	10939	116	10935	30.31	0.17	-28.08	Charcoal
23 M	R_Date Beta-499842	9250	30	10500	10309	68.269	10558	10282	95.45	10416	68	10422	31.62	0.12	-23.2	Triticum seed (wild-type)
23 M	R_Date UGAMS20122	9190	25	10377	10255	68.2689	10486	10247	95.45	10342	61	10335	31.86	0.1	-25.5	Charcoal
23 M	R_Date UGAMS20123	9150	30	10367	10240	68.2689	10476	10235	95.45	10307	55	10290	32.02	0.1	-26	Charcoal
23 M	R_Date UGAMS20124	9150	25	10337	10241	68.269	10406	10236	95.45	10300	51	10284	32.02	0.1	-25.1	Charcoal
20 I	R_Date UGAMS16775	9130	30	10332	10233	68.269	10405	10225	95.45	10286	50	10270	32.1	0.11	-25.7	Charcoal
