# Supplementary material for: Pathways to plant domestication in Southeast Anatolia based on new data from aceramic Neolithic Gusir Höyük
Source: Sci Rep. 2021 Jan 22;11:2112. doi: 10.1038/s41598-021-81757-9 (PMC7822836; doi:10.1038/s41598-021-81757-9)
Supplement: Supplementary file 3 — Supplementary Information 3. [file 41598_2021_81757_MOESM3_ESM.xlsx]

## Sheet: Botanical ID by grid sq_context
Supplementary Data File S2. Counts of charred plant remains retrieved from each sampled excavation grid square at Gusir Höyük, grouped by chronological phase and context type.
	~11.4-11.1 kyr cal BP				~10.9 kyr cal BP				~10.5-10.3 kyr cal BP		Total
Excavation grid square	20 M	22 J	23 L	23 K	21 L	21 G	20 N	21 N	23 M	20 I
Context type	Build. fill	Build. fill	Build. fill	Build. fill	Build. fill	ashy fill	Fill	Build. fill	Ashy fills	Fire pits
No of contexts sampled (= no of samples)	2	5	4	4	1	1	7	3	4	5	36
Nutshell & Celtis
Prunus subg. Amygdalus nutshell (fragment count)	92	233	146	103	2	22	110	167	8	258	1141
Prunus subg. Amygdalus nutshell weight (g)	0.327	0.499	0.353	0.22	0.008	0.07	0.413	0.622	0.017	0.273	2.802
Pistacia nutshell (fragment count)	59	41	37	74	9	19	91	53	25	289	697
Pistacia nutshell weight (g)	0.064	0.042	0.029	0.091	0.017	0.027	0.202	0.088	0.041	0.154	0.755
Nutshell indet (fragment count)	67	68	90	43		14	5	99		117	503
Celtis		1	1						3	4	9
Fabaceae
Lens spp. (w, cotyledon count)	14	6	5	33		3	47	5	8	20	141
Vicia cf. ervilia (w, cotyledon count)	14	2		4			30	1	13	8	72
Vicieae indet. (w, cotyledon count)	4	3		15			9		2	2	35
Vicieae indet. (fragment count)	2			7			8	1		8	26
Onobrychis cf. viciifolia (w, cotyledon count)							2	2			4
Vicia/Lathyrus (w, cotyledon count)	39	4	8	22			105	6	24	20	228
Vicia/Lathyrus (fragment count)	15	2	8	13			5	2		7	52
Medicago radiata									14	1	15
Astragalus/Trigonella									10	1	11
Fabaceae (small)									3	4	7
Fabaceae indet. (fragment count)	35	44	13	47	6	2	106	9	31	91	384
Poaceae
Triticum boeoticum (wide) (w + apical/embryo)									34		34
T. boeoticum (wide) (fragment count)									2		2
T. boeoticum (narrow) (w + apical/embryo)									13		13
T. turgidum spp. dicoccoides (w + apical/embryo)									14		14
T. turgidum spp. dicoccoides (fragment count)									3		3
Triticum spp. (fragment count)									207		207
T. boeoticum chaff (spikelet fork count)									3		3
T. boeoticum chaff (glume base count)									9		9
T. turgidum spp. dicoccoides chaff (glume base count)									1		1
Triticum spp. chaff (spikelet fork count)									21		21
Triticum spp. chaff (glume base count)									24		24
Aegilops spp. grain (w + apical/embryo)									2		2
Aegilops spp. chaff									3		3
Poaceae wild (small) grain (w + apical/embryo)				2		4	6	4		6	22
Poaceae wild (small) (fragment count)	8	2	8	10		10	28	9	16	11	102
Poaceae wild (medium) grain (w + apical/embryo)				1						5	6
Poaceae indet. (fragment count)		6	2					4	4	28	44
Poaceae culm							2		12	3	17
Wild/weedy other
Gypsophila			4	4	1		3		1	2	15
Silene							1				1
Brassicaceae			2	11		1					14
Brassica/Sinapis	21			1			7				29
Neslia							1				1
Apiaceae (cf. Lisea)							1				1
Lamiaceae							2		4		6
Galium		1									1
Cyperaceae (Bolboschoenus/Carex)				7					3	4	14
Adonis									1		1
Boraginaceae										1	1
Vitis sylvestris										1	1
Tuber/rhizome indet.		4		1							5
Non-wood NISP	370	417	324	398	18	75	569	362	518	891	3942
Indet.
Cupule/Involucre fragment							4				4
amorphous charred plant/aggregate	4	26	1	12			17	7		15	82
Wood charcoal >2mm
Prunus subg. Amygdalus		356	14	1	1	2		4		15	393
Prunus		3									3
Pistacia		56	10	19	1	6		4	14	190	300
Quercus		1	1	2					12	10	26
Betula		8				1		1	84	3	97
Acer			5	4		1				7	17
Maloideae										2	2
Rhamnus		2		2							4
Ulmaceae/cf. Celtis				1						1	2
Fraxinus		1		1					160	1	163
Alnus										1	1
Chenopodiaceae		1									1
Wood charcoal >2mm NISP		428	30	30	2	10		9	270	230	1009
w=whole

## Sheet: Suppl Table S1_summary data
	~11.4-10.9 kyr cal BP	~10.5-10.3 kyr cal BP		Total
Excavation grid square	20 M-N; 21 G,L,N; 22 J; 23 K-L	23 M	20 I
Context type	Build. fills	Ashy fills	Fire pits
No of contexts sampled (= no of samples)	27	4	5	36
Nutshell & Celtis
Prunus subg. Amygdalus nutshell (fragment count)	875	8	258	1141
Prunus subg. Amygdalus nutshell weight (g)	2.512	0.017	0.273	2.802
Pistacia nutshell (fragment count)	383	25	289	697
Pistacia nutshell weight (g)	0.56	0.041	0.154	0.755
Nutshell indet (fragment count)	386		117	503
Celtis	2	3	4	9
Fabaceae
Lens spp. (w, cotyledon count)	113	8	20	141
Vicia cf. ervilia (w, cotyledon count)	51	13	8	72
Vicieae indet. (w, cotyledon count)	31	2	2	35
Vicieae indet. (fragment count)	18		8	26
Onobrychis cf. viciifolia (w, cotyledon count)	4			4
Vicia/Lathyrus (w, cotyledon count)	184	24	20	228
Vicia/Lathyrus (fragment count)	45		7	52
Medicago radiata		14	1	15
Astragalus/Trigonella		10	1	11
Fabaceae (small)		3	4	7
Fabaceae indet. (fragment count)	262	31	91	384
Poaceae
Triticum boeoticum (wide) (w + apical/embryo)		34		34
T. boeoticum (wide) (fragment count)		2		2
T. boeoticum (narrow) (w + apical/embryo)		13		13
T. turgidum spp. dicoccoides (w + apical/embryo)		14		14
T. turgidum spp. dicoccoides (fragment count)		3		3
Triticum spp. (fragment count)		207		207
T. boeoticum chaff (spikelet fork count)		3		3
T. boeoticum chaff (glume base count)		9		9
T. turgidum spp. dicoccoides chaff (glume base count)		1		1
Triticum spp. chaff (spikelet fork count)		21		21
Triticum spp. chaff (glume base count)		24		24
Aegilops spp. grain (w + apical/embryo)		2		2
Aegilops spp. chaff		3		3
Poaceae wild (small) grain (w + apical/embryo)	16		6	22
Poaceae wild (small) (fragment count)	75	16	11	102
Poaceae wild (medium) grain (w + apical/embryo)	1		5	6
Poaceae indet. (fragment count)	12	4	28	44
Poaceae culm	2	12	3	17
Wild/weedy other
Gypsophila	12	1	2	15
Silene	1			1
Brassicaceae	14			14
Brassica/Sinapis	29			29
Neslia	1			1
Apiaceae (cf. Lisea)	1			1
Lamiaceae	2	4		6
Galium	1			1
Cyperaceae (Bolboschoenus/Carex)	7	3	4	14
Adonis		1		1
Boraginaceae			1	1
Vitis sylvestris			1	1
Tuber/rhizome indet.	5			5
Non-wood NISP	2533	518	891	3942
Indet.
Cupule/Involucre fragment	4			4
amorphous charred plant/aggregate	67		15	82
Wood charcoal >2mm
Prunus subg. Amygdalus	378		15	393
Pistacia	96	14	190	300
Quercus	4	12	10	26
Betula	10	84	3	97
Acer	10		7	17
Prunus	3			3
Maloideae			2	2
Rhamnus	4			4
Ulmaceae/cf. Celtis	1		1	2
Fraxinus	2	160	1	163
Alnus			1	1
Chenopodiaceae	1			1
Wood charcoal >2mm NISP	509	270	230	1009
w = whole
