# Supplementary material for: Pathways to plant domestication in Southeast Anatolia based on new data from aceramic Neolithic Gusir Höyük
Source: Sci Rep. 2021 Jan 22;11:2112. doi: 10.1038/s41598-021-81757-9 (PMC7822836; doi:10.1038/s41598-021-81757-9)
Supplement: Supplementary file 4 — Supplementary Information 4. [file 41598_2021_81757_MOESM4_ESM.xlsx]

## Sheet: Triticum accession measurements
Supplementary Data File S3. Measurements of Triticum accessions - All specimens sourced from the John Innes Centre Germplasm Resource Unit (GRU) (Norwich, UK) [ https://www.jic.ac.uk/research-impact/germplasm-resource-unit/ ]
Species	GRU Accession no.	Specimen no	Unique ID	Floret	Length (mm)	Height (mm)	Breadth (mm)	Status	Country
Triticum boeoticum thaoudar	T1020002	1	T1020002.1	upper	8.9	2.3	2	Wild	Iraq
Triticum boeoticum thaoudar	T1020002	2	T1020002.2	upper	8.1	2.5	1.9	Wild	Iraq
Triticum boeoticum thaoudar	T1020002	3	T1020002.3	upper	8.7	2.4	1.9	Wild	Iraq
Triticum boeoticum thaoudar	T1020002	4	T1020002.4	upper	8.6	2.4	1.8	Wild	Iraq
Triticum boeoticum thaoudar	T1020002	5	T1020002.5	upper	8.2	2.5	1.8	Wild	Iraq
Triticum boeoticum thaoudar	T1020002	6	T1020002.6	lower	6.5	1.8	1.4	Wild	Iraq
Triticum boeoticum thaoudar	T1020002	7	T1020002.7	lower	6.9	1.6	1.5	Wild	Iraq
Triticum boeoticum thaoudar	T1020002	8	T1020002.8	lower	6.3	1.4	1.4	Wild	Iraq
Triticum boeoticum thaoudar	T1020002	9	T1020002.9	lower	6.3	1.3	1.4	Wild	Iraq
Triticum boeoticum thaoudar	T1020002	10	T1020002.10	lower	6.4	1.4	1.3	Wild	Iraq
Triticum boeoticum aegilopoides	T1030005	1	T1030005.1	upper	7.4	2.2	1.8	Wild	Ukraine
Triticum boeoticum aegilopoides	T1030005	2	T1030005.2	lower	7	2	1.9	Wild	Ukraine
Triticum boeoticum aegilopoides	T1030005	3	T1030005.3	1 grain	8	2.6	1.8	Wild	Ukraine
Triticum boeoticum aegilopoides	T1030005	4	T1030005.4	1 grain	7.6	2.8	2.2	Wild	Ukraine
Triticum boeoticum aegilopoides	T1030005	5	T1030005.5	1 grain	7.6	2.7	1.8	Wild	Ukraine
Triticum boeoticum aegilopoides	T1030005	6	T1030005.6	1 grain	7	2.2	1.6	Wild	Ukraine
Triticum boeoticum aegilopoides	T1030005	7	T1030005.7	1 grain	6.9	2.3	1.7	Wild	Ukraine
Triticum boeoticum aegilopoides	T1030005	8	T1030005.8	1 grain	6.5	1.9	1.1	Wild	Ukraine
Triticum boeoticum aegilopoides	T1030005	9	T1030005.9	1 grain	6.9	2.1	1.4	Wild	Ukraine
Triticum boeoticum aegilopoides	T1030005	10	T1030005.10	1 grain	6.9	2.3	1.5	Wild	Ukraine
Triticum boeoticum thaoudar	T1020010	1	T1020010.1	upper	7.3	1.6	2	Wild	Turkey
Triticum boeoticum thaoudar	T1020010	2	T1020010.2	upper	7.2	1.7	1.7	Wild	Turkey
Triticum boeoticum thaoudar	T1020010	3	T1020010.3	upper	7.3	2	1.9	Wild	Turkey
Triticum boeoticum thaoudar	T1020010	4	T1020010.4	upper	6.9	1.6	1.8	Wild	Turkey
Triticum boeoticum thaoudar	T1020010	5	T1020010.5	upper	7.2	1.5	1.7	Wild	Turkey
Triticum boeoticum thaoudar	T1020010	6	T1020010.6	lower	5.8	1.4	1.2	Wild	Turkey
Triticum boeoticum thaoudar	T1020010	7	T1020010.7	lower	6.6	1.4	1.1	Wild	Turkey
Triticum boeoticum thaoudar	T1020010	8	T1020010.8	lower	6.6	1.4	1.1	Wild	Turkey
Triticum boeoticum thaoudar	T1020010	9	T1020010.9	lower	6.2	1.3	1.2	Wild	Turkey
Triticum boeoticum thaoudar	T1020010	10	T1020010.10	lower	6.1	1.3	1.2	Wild	Turkey
Triticum boeoticum thaoudar	T1020010	11	T1020010.11	1 grain	7.4	2.2	1.3	Wild	Turkey
Triticum boeoticum thaoudar	T1020010	12	T1020010.12	1 grain	7	2.3	1.3	Wild	Turkey
Triticum boeoticum thaoudar	T1020010	13	T1020010.13	1 grain	7.7	2.4	1.3	Wild	Turkey
Triticum boeoticum thaoudar	T1020054	1	T1020054.1	upper	8.4	1.9	2	Wild	Iraq
Triticum boeoticum thaoudar	T1020054	2	T1020054.2	upper	8.7	2.3	2.2	Wild	Iraq
Triticum boeoticum thaoudar	T1020054	3	T1020054.3	upper	7.5	2.5	1.5	Wild	Iraq
Triticum boeoticum thaoudar	T1020054	4	T1020054.4	upper	8.3	1.9	1.9	Wild	Iraq
Triticum boeoticum thaoudar	T1020054	5	T1020054.5	upper	8.6	2.1	1.9	Wild	Iraq
Triticum boeoticum thaoudar	T1020054	6	T1020054.6	lower	6.7	1.4	1.2	Wild	Iraq
Triticum boeoticum thaoudar	T1020054	7	T1020054.7	lower	6.9	1.4	1.4	Wild	Iraq
Triticum boeoticum thaoudar	T1020054	8	T1020054.8	lower	6.7	1.5	1.2	Wild	Iraq
Triticum boeoticum thaoudar	T1020054	9	T1020054.9	lower	7.1	1.6	1.4	Wild	Iraq
Triticum boeoticum thaoudar	T1020054	10	T1020054.10	lower	7	1.5	1.6	Wild	Iraq
Triticum turgidum L. subsp. dicoccoides	T1060008	1	T1060008.1		7.4	2.6	2.1	Wild	Syria
Triticum turgidum L. subsp. dicoccoides	T1060008	2	T1060008.2		7.5	2.2	1.9	Wild	Syria
Triticum turgidum L. subsp. dicoccoides	T1060008	3	T1060008.3		7.5	2.4	2	Wild	Syria
Triticum turgidum L. subsp. dicoccoides	T1060008	4	T1060008.4		7.4	2.6	1.8	Wild	Syria
Triticum turgidum L. subsp. dicoccoides	T1060008	5	T1060008.5		7.1	2.4	1.9	Wild	Syria
Triticum turgidum L. subsp. dicoccoides	T1060008	6	T1060008.6		7.5	2.2	1.8	Wild	Syria
Triticum turgidum L. subsp. dicoccoides	T1060008	7	T1060008.7		7.4	2.3	1.9	Wild	Syria
Triticum turgidum L. subsp. dicoccoides	T1060008	8	T1060008.8		7.5	2.5	1.8	Wild	Syria
Triticum turgidum L. subsp. dicoccoides	T1060008	9	T1060008.9		7.6	2.1	1.6	Wild	Syria
Triticum turgidum L. subsp. dicoccoides	T1060008	10	T1060008.10		7.4	2.3	1.7	Wild	Syria
Triticum urartu	T1010043	1	T1010043.1		8.2	1.9	1.8	Wild	Turkey
Triticum urartu	T1010043	2	T1010043.2		8.3	2	2	Wild	Turkey
Triticum urartu	T1010043	3	T1010043.3		8.1	1.9	1.6	Wild	Turkey
Triticum urartu	T1010043	4	T1010043.4		8	1.9	1.7	Wild	Turkey
Triticum urartu	T1010043	5	T1010043.5		8.5	2.1	1.8	Wild	Turkey
Triticum urartu	T1010043	6	T1010043.6		7.3	1.2	1.2	Wild	Turkey
Triticum urartu	T1010043	7	T1010043.7		7	1.4	1.4	Wild	Turkey
Triticum urartu	T1010043	8	T1010043.8		7.4	1.4	1.6	Wild	Turkey
Triticum urartu	T1010043	9	T1010043.9		8	1.9	1.5	Wild	Turkey
Triticum urartu	T1010043	10	T1010043.10		7.2	1.5	1.4	Wild	Turkey
Triticum monococcum	T1040041	1	T1040041.1		6.8	3	1.8	Cultivated	Turkey
Triticum monococcum	T1040041	2	T1040041.2		6.9	2.8	1.6	Cultivated	Turkey
Triticum monococcum	T1040041	3	T1040041.3		6.7	2.6	1.6	Cultivated	Turkey
Triticum monococcum	T1040041	4	T1040041.4		6.2	2.6	1.6	Cultivated	Turkey
Triticum monococcum	T1040041	5	T1040041.5		7	2.9	1.9	Cultivated	Turkey
Triticum monococcum	T1040041	6	T1040041.6		6.9	2.8	2.2	Cultivated	Turkey
Triticum monococcum	T1040041	7	T1040041.7		6.5	3	1.9	Cultivated	Turkey
Triticum monococcum	T1040041	8	T1040041.8		7	2.9	2.1	Cultivated	Turkey
Triticum monococcum	T1040041	9	T1040041.9		6.7	2.9	1.9	Cultivated	Turkey
Triticum monococcum	T1040041	10	T1040041.10		6.2	3	2.2	Cultivated	Turkey
Triticum monococcum	T1040045	1	T1040045.1		6.9	3.1	1.7	Cultivated	Turkey
Triticum monococcum	T1040045	2	T1040045.2		6.6	3.1	1.8	Cultivated	Turkey
Triticum monococcum	T1040045	3	T1040045.3		6.3	3.2	2.2	Cultivated	Turkey
Triticum monococcum	T1040045	4	T1040045.4		6.5	3.1	2.2	Cultivated	Turkey
Triticum monococcum	T1040045	5	T1040045.5		6.7	3	2.3	Cultivated	Turkey
Triticum monococcum	T1040045	6	T1040045.6		6.5	2.8	2.2	Cultivated	Turkey
Triticum monococcum	T1040045	7	T1040045.7		5.9	2.8	1.7	Cultivated	Turkey
Triticum monococcum	T1040045	8	T1040045.8		6	2.9	1.7	Cultivated	Turkey
Triticum monococcum	T1040045	9	T1040045.9		6.6	3.1	1.9	Cultivated	Turkey
Triticum monococcum	T1040045	10	T1040045.10		6.3	2.8	1.7	Cultivated	Turkey
Triticum turgidum L. subsp. dicoccon	T1070021	1	T1070021.1		7.3	3	1.9	Cultivated	Iran
Triticum turgidum L. subsp. dicoccon	T1070021	2	T1070021.2		7.3	2.2	1.9	Cultivated	Iran
Triticum turgidum L. subsp. dicoccon	T1070021	3	T1070021.3		7.5	3	2.4	Cultivated	Iran
Triticum turgidum L. subsp. dicoccon	T1070021	4	T1070021.4		6.9	2.6	1.8	Cultivated	Iran
Triticum turgidum L. subsp. dicoccon	T1070021	5	T1070021.5		7.5	2.7	2.3	Cultivated	Iran
Triticum turgidum L. subsp. dicoccon	T1070021	6	T1070021.6		7.4	2.8	2.3	Cultivated	Iran
Triticum turgidum L. subsp. dicoccon	T1070021	7	T1070021.7		7.5	2.3	2.5	Cultivated	Iran
Triticum turgidum L. subsp. dicoccon	T1070021	8	T1070021.8		7.8	2.8	2.3	Cultivated	Iran
Triticum turgidum L. subsp. dicoccon	T1070021	9	T1070021.9		7.7	2.5	2.5	Cultivated	Iran
Triticum turgidum L. subsp. dicoccon	T1070021	10	T1070021.10		7.6	2.7	2.2	Cultivated	Iran
