# Supplementary material for: Pathways to plant domestication in Southeast Anatolia based on new data from aceramic Neolithic Gusir Höyük
Source: Sci Rep. 2021 Jan 22;11:2112. doi: 10.1038/s41598-021-81757-9 (PMC7822836; doi:10.1038/s41598-021-81757-9)
Supplement: Supplementary file 5 — Supplementary Information 5. [file 41598_2021_81757_MOESM5_ESM.xlsx]

## Sheet: GSR_Cayonu Tritic measurements
Supplementary Data File S4. Archaeological charred Triticum measurements from Gusir Höyük (GSR) and Çayönü (CAY).
Phase	Unique ID	Length	Height	Breadth
GSR	GSR23M.1	N/A	1.8	1.7
GSR	GSR23M.2	N/A	1.84	1.34
GSR	GSR23M.3	N/A	1.7	1.47
GSR	GSR23M.4	N/A	1.8	1.25
GSR	GSR23M.5	5.24	1.9	1.5
GSR	GSR23M.6	N/A	1.48	1.7
GSR	GSR23M.7	4.92	2	1.6
GSR	GSR23M.8	4.4	1.6	1.49
GSR	GSR23M.9	N/A	1.92	1.84
GSR	GSR23M.10	4.52	1.7	1.5
GSR	GSR23M.11	N/A	2.1	1.3
GSR	GSR23M.12	N/A	1.37	1.73
GSR	GSR23M.13	N/A	1.79	1.311
GSR	GSR23M.14	4.2	1.5	1.393
GSR	GSR23M.15	4.5	1.8	1.6
GSR	GSR23M.16	N/A	1.81	1.4
GSR	GSR23M.17	N/A	1.43	1.6
GSR	GSR23M.18	5	2	1.47
GSR	GSR23M.19	N/A	1.74	1.77	Çayӧnü Grid Square	Çayӧnü sub-phase
GSR	GSR23M.20	N/A	2.1	2
CAY P. II	CAY01	6.2	2.4	2	29-30L	c/lr
CAY P. Ib	CAY02	4.5	1.9	1.8	19N	cp
CAY P. Ia	CAY03	5.6	1.9	1.6	27L	ch
CAY P. Ia	CAY04	3.8	1.9	1.8	20L	ch
CAY P. Ia	CAY05	6.2	2.2	1.8	27L	bp
CAY P. Ia	CAY06	4.8	1.8	1.6	27L	bp
CAY P. Ia	CAY07	5.6	2.1	1.8	19N-O	g
CAY P. Ib	CAY08	5	1.9	1.2	27L	c
CAY P. Ia	CAY09	5.6	1.6	1.1	27L	bp
CAY P. Ib	CAY10	4.1	1.4	1.3	29-30N	cp
CAY P. Ia	CAY12	5.3	1.3	2	20M	ch
CAY P. Ia	CAY13	5.9	2.1	2.4	20M	ch
CAY P. Ia	CAY14	6.2	1.6	2.2	27L	ch
CAY P. Ia	CAY15	6	1.9	2.4	27L	ch
CAY P. Ia	CAY16	6	1.6	2	27L	ch
CAY P. Ia	CAY17	5.2	1.6	1.8	27L	ch
CAY P. Ia	CAY18	6.2	1.8	2	27L	ch
CAY P. Ia	CAY19	6	1.9	2.3	27L	bp
CAY P. Ia	CAY20	6.6	1.6	2.2	27L	bp
CAY P. Ia	CAY21	5.8	1.5	1.7	27L	bp
CAY P. Ib	CAY22	6	2.7	3	27L	c
CAY P. Ib	CAY23	5	2.2	2.9	27L	c
CAY P. Ib	CAY24	6.2	2.6	2.8	27L	c
CAY P. Ib	CAY25	6.2	2.4	2.7	27L	c
CAY P. Ib	CAY26	5.3	2.2	2.4	27L	c
CAY P. Ib	CAY27	6	1.8	2.3	27L	c
CAY P. Ia	CAY28	5.7	1.8	2.2	20L	ch
CAY P. Ia	CAY29	4.6	2.1	2.3	20L	ch
CAY P. II	CAY30	5.9	2.6	3	27K	pottery NL
CAY P. II	CAY31	6	2.1	2.6	27K	pottery NL
CAY P. II	CAY32	5.6	2.3	2.8	27K	pottery NL
CAY P. II	CAY33	5.4	1.9	2.7	27K	pottery NL
CAY P. II	CAY34	5.8	2.3	2.8	27K	pottery NL
CAY P. II	CAY35	5.2	2.3	2.7	27K	pottery NL
