# Supplementary material for: Pathways to plant domestication in Southeast Anatolia based on new data from aceramic Neolithic Gusir Höyük
Source: Sci Rep. 2021 Jan 22;11:2112. doi: 10.1038/s41598-021-81757-9 (PMC7822836; doi:10.1038/s41598-021-81757-9)
Supplement: Supplementary file 6 — Supplementary Information 6. [file 41598_2021_81757_MOESM6_ESM.xlsx]

## Sheet: missMDA Arch Simulated Data
Supplementary Data File S5. Archaeological charred Triticum grain measurements used in PCA, including missMDA imputed length measurements of incomplete Gusir Höyük grains.
	Length	Height	Breadth
CAY03	5.6	1.9	1.6
CAY04	3.8	1.9	1.8
CAY05	6.2	2.2	1.8
CAY06	4.8	1.8	1.6
CAY07	5.6	2.1	1.8
CAY09	5.6	1.6	1.1
CAY12	5.3	1.3	2
CAY13	5.9	2.1	2.4
CAY14	6.2	1.6	2.2
CAY15	6	1.9	2.4
CAY16	6	1.6	2
CAY17	5.2	1.6	1.8
CAY18	6.2	1.8	2
CAY19	6	1.9	2.3
CAY20	6.6	1.6	2.2
CAY21	5.8	1.5	1.7
CAY28	5.7	1.8	2.2
CAY29	4.6	2.1	2.3
CAY02	4.5	1.9	1.8
CAY08	5	1.9	1.2
CAY10	4.1	1.4	1.3
CAY22	6	2.7	3
CAY23	5	2.2	2.9
CAY24	6.2	2.6	2.8
CAY25	6.2	2.4	2.7
CAY26	5.3	2.2	2.4
CAY27	6	1.8	2.3
CAY01	6.2	2.4	2
CAY30	5.9	2.6	3
CAY31	6	2.1	2.6
CAY32	5.6	2.3	2.8
CAY33	5.4	1.9	2.7
CAY34	5.8	2.3	2.8
CAY35	5.2	2.3	2.7
GSR23M.1	5.18192	1.8	1.7
GSR23M.2	4.94298	1.84	1.34
GSR23M.3	5.03204	1.7	1.47
GSR23M.4	4.88435	1.8	1.25
GSR23M.5	5.24	1.9	1.5
GSR23M.6	5.189	1.48	1.7
GSR23M.7	4.92	2	1.6
GSR23M.8	4.4	1.6	1.49
GSR23M.9	5.27184	1.92	1.84
GSR23M.10	4.52	1.7	1.5
GSR23M.11	4.91078	2.1	1.3
GSR23M.12	5.21127	1.37	1.73
GSR23M.13	4.92491	1.79	1.311
GSR23M.14	4.2	1.5	1.393
GSR23M.15	4.5	1.8	1.6
GSR23M.16	4.98332	1.81	1.4
GSR23M.17	5.12398	1.43	1.6
GSR23M.18	5	2	1.47
GSR23M.19	5.22954	1.74	1.77
GSR23M.20	5.37366	2.1	2
Imputed Length measurements highlighted in grey.
