# Supplementary material for: Pathways to plant domestication in Southeast Anatolia based on new data from aceramic Neolithic Gusir Höyük
Source: Sci Rep. 2021 Jan 22;11:2112. doi: 10.1038/s41598-021-81757-9 (PMC7822836; doi:10.1038/s41598-021-81757-9)
Supplement: Supplementary file 7 — Supplementary Information 7. [file 41598_2021_81757_MOESM7_ESM.xlsx]

## Sheet: PCA Results Triticum Accessions
Supplementary Data File S6. PCA results of the Triticum accessions measurements.
Eigenvalues
	Eigenvalue	% of variance	Cumulative % of variance
Component 1	1.75091	58.3635	58.3635
Component 2	0.987742	32.9247	91.2883
Component 3	0.261352	8.71173	100
Correlations between variables and dimensions
	Dimension 1	Dimension 2	Dimension 3
Length	0.444852	0.880615	0.163169
Height	0.827572	-0.460576	0.320927
Breadth	0.931739	-0.0113586	-0.362952
Variable cos2
	Dimension 1	Dimension 2	Dimension 3
Length	0.197893	0.775483	0.026624
Height	0.684875	0.21213	0.102994
Breadth	0.868137	0.000129017	0.131734
Variables contributions to dimensions (%)
	Dimension 1	Dimension 2	Dimension 3
Length	11.3023	78.5107	10.187
Height	39.1155	21.4763	39.4082
Breadth	49.5822	0.0130618	50.4048
