# Supplementary material for: Pathways to plant domestication in Southeast Anatolia based on new data from aceramic Neolithic Gusir Höyük
Source: Sci Rep. 2021 Jan 22;11:2112. doi: 10.1038/s41598-021-81757-9 (PMC7822836; doi:10.1038/s41598-021-81757-9)
Supplement: Supplementary file 8 — Supplementary Information 8. [file 41598_2021_81757_MOESM8_ESM.xlsx]

## Sheet: PCA Results_Arch Simulated Data
Supplementary Data File S7. PCA results of the archaeological charred Triticum measurements.
Eigenvalues
	Eigenvalue	% of variance	Cumulative % of variance
Component 1	2.03038	67.6795	67.6795
Component 2	0.662061	22.0687	89.7482
Component 3	0.307555	10.2518	100
Correlations between variables and dimensions
	Dimension 1	Dimension 2	Dimension 3
Length	0.749943	0.633989	0.188795
Height	0.809564	-0.504578	0.30001
Breadth	0.90143	-0.0742899	-0.426503
Variables cos2
	Dimension 1	Dimension 2	Dimension 3
Length	0.562414	0.401943	0.0356434
Height	0.655394	0.254599	0.0900062
Breadth	0.812576	0.00551898	0.181905
Variables contributions to dimensions (%)
	Dimension 1	Dimension 2	Dimension 3
Length	27.6999	60.7108	11.5893
Height	32.2793	38.4556	29.2651
Breadth	40.0208	0.833607	59.1456
