# Supplementary material for: Pathways to plant domestication in Southeast Anatolia based on new data from aceramic Neolithic Gusir Höyük
Source: Sci Rep. 2021 Jan 22;11:2112. doi: 10.1038/s41598-021-81757-9 (PMC7822836; doi:10.1038/s41598-021-81757-9)
Supplement: Supplementary file 9 — Supplementary Information 9. [file 41598_2021_81757_MOESM9_ESM.xlsx]

## Sheet: Sheet1
Supplementary Data File S8. Mean, minimum and maximum values and standard deviations of length, breadth and height measurements for each modern Triticum accession and the archaeological specimen groups.
Summary of modern Triticum accession measurements
Species	GRU Accession no.	n	Length (mm)				Height (mm)				Breadth (mm)
			Avg.	Min.	Max.	SD	Avg.	Min.	Max.	SD	Avg.	Min.	Max.	SD
Triticum boeoticum thaoudar	T1020002	10	7.49	6.3	8.9	1.1	1.96	1.3	2.5	0.48	1.64	1.3	2	0.25
Triticum boeoticum aegilopoides	T1030005	10	7.18	6.5	7.6	0.43	2.31	1.9	2.8	0.28	1.68	1.1	2.2	0.29
Triticum boeoticum thaoudar	T1020010	13	6.87	6.1	7.7	0.55	1.7	1.3	2.4	0.38	1.45	1.1	2	0.31
Triticum boeoticum thaoudar	T1020054	10	7.59	6.7	8.7	0.78	1.81	1.4	2.5	0.37	1.63	1.2	2.2	0.33
Triticum turgidum L. subsp. dicoccoides	T1060008	10	7.43	7.1	7.6	0.12	2.36	2.1	2.6	0.16	1.85	1.6	2.1	0.14
Triticum urartu	T1010043	10	7.8	7.2	8.5	0.5	1.7	1.2	2.1	0.3	1.6	1.2	1.8	0.22
Triticum monococcum	T1040041	10	6.69	6.2	7	0.28	2.85	2.6	3	0.14	1.88	1.6	2.2	0.22
Triticum monococcum	T1040045	10	6.43	5.9	6.7	0.29	2.99	2.8	3.2	0.14	1.94	1.7	2.3	0.24
Triticum turgidum L. subsp. dicoccon	T1070021	10	7.45	6.9	7.8	0.24	2.66	2.2	3	0.25	2.21	1.8	2.5	0.24
Summary of archaeological Triticum measurements
Archaeological group			Length (mm)				Height (mm)				Breadth (mm)
		n	Avg.	Min.	Max.	SD	Avg.	Min.	Max.	SD	Avg.	Min.	Max.	SD
Çayӧnü Phase Ia		18	5.62	4.8	6.2	0.66	1.79	1.3	2.2	0.24	1.96	1.6	2.4	0.33
Çayӧnü Phase Ib		9	5.37	4.1	6.2	0.73	2.12	1.8	2.7	0.39	2.67	1.8	3	0.64
Çayӧnü Phase II		7	5.73	5.2	6.2	0.32	2.27	1.9	2.6	0.21	2.66	2	3	0.29
Gusir (raw, excluding imputed length values)		7	4.68	4.2	5.24	0.35	1.79	1.5	2	0.18	1.5	1.39	1.6	0.07
Gusir (including imputed length values)		20	4.95	4.2	5.37	0.31	1.77	1.37	2.1	0.21	1.54	1.34	2	0.19
n = number of specimens
Avg. = Average
Min. = Minimum
Max. = Maximum
SD= Standard Deviation
